# Supplementary material for: Exploring the P. falciparum antigens associated with reduced risk of malaria in pregnancy
Source: Front Immunol. 2025 Jul 14;16:1622435. doi: 10.3389/fimmu.2025.1622435 (PMC12301398; doi:10.3389/fimmu.2025.1622435)
Supplement: Supplementary file 1 [file Table1.xlsx]

## Sheet: Table S1
Table S1: Comprehensive protein library of 698 3D7 Plasmodium falciparum strain protein domains with their seroprevalence assayed in this study
ProductID	Product Description	GeneID and Domain	Expressed region (aa)	Family	Serum Abs reactivity to antigens (Reactivity of >1.5625)	Total assayed serum samples	Seroprevalence (%)
DC1	PfEMP1	PF3D7_0100100_DBLα0.11	68-496	DBL	22	53	41.5094
DC10	PfEMP1	PF3D7_0115700_CIDRβ1	1373-1636	CIDR	44	53	83.0189
DC100	PfEMP1	PF3D7_0600400_DBLe8	483-779	DBL	53	53	100
DC101	PfEMP1	PF3D7_0617400_DBLα0.21	62-465	DBL	41	53	77.3585
DC102	PfEMP1	PF3D7_0617400_CIDRα2.1	466-708	CIDR	44	53	83.0189
DC103	PfEMP1	PF3D7_0617400_DBLβ4	737-1185	DBL	42	53	79.2453
DC104	PfEMP1	PF3D7_0617400_DBLδ1	1207-1666	DBL	53	53	100
DC105	PfEMP1	PF3D7_0617400_CIDRβ1	1667-1919	CIDR	42	53	79.2453
DC106	PfEMP1	PF3D7_0632500_DBLα0.6	65-514	DBL	43	53	81.1321
DC107	PfEMP1	PF3D7_0632500_CIDRα3.2	515-819	CIDR	32	53	60.3774
DC108	PfEMP1	PF3D7_0632500_DBLβ5	831-1301	DBL	48	53	90.566
DC109	PfEMP1	PF3D7_0632500_DBLγ1	1319-1687	DBL	41	53	77.3585
DC11	PfEMP1	PF3D7_0200100_DBLα0.7	65-484	DBL	35	53	66.0377
DC110	PfEMP1	PF3D7_0632500_DBLδ4	1694-2127	DBL	38	53	71.6981
DC111	PfEMP1	PF3D7_0632500_CIDRγ1	2128-2375	CIDR	30	53	56.6038
DC112	PfEMP1	PF3D7_0632500_DBLe7	2417-2762	DBL	52	53	98.1132
DC113	PfEMP1	PF3D7_0632500_DBLe2	2774-3057	DBL	31	53	58.4906
DC114	PfEMP1	PF3D7_0632800_DBLα0.8	67-477	DBL	22	53	41.5094
DC115	PfEMP1	PF3D7_0632800_CIDRα4	478-754	CIDR	40	53	75.4717
DC116	PfEMP1	PF3D7_0632800_DBLδ1	843-1375	DBL	19	53	35.8491
DC117	PfEMP1	PF3D7_0632800_CIDRβ1	1376-1629	CIDR	30	53	56.6038
DC118	PfEMP1	PF3D7_0700100_DBLα0.1	62-505	DBL	30	53	56.6038
DC119	PfEMP1	PF3D7_0700100_CIDRα3.1	506-819	CIDR	28	53	52.8302
DC12	PfEMP1	PF3D7_0200100_CIDRα2.2	485-742	CIDR	9	53	16.9811
DC120	PfEMP1	PF3D7_0700100_DBLδ1	897-1462	DBL	50	53	94.3396
DC121	PfEMP1	PF3D7_0700100_CIDRβ1	1463-1714	CIDR	36	53	67.9245
DC122	PfEMP1	PF3D7_0711700_DBLα0.1	63-498	DBL	34	53	64.1509
DC123	PfEMP1	PF3D7_0711700_CIDRα3.2	499-796	CIDR	28	53	52.8302
DC124	PfEMP1	PF3D7_0711700_DBLδ1	891-1381	DBL	51	53	96.2264
DC125	PfEMP1	PF3D7_0711700_CIDRβ6	1382-1625	CIDR	34	53	64.1509
DC126	PfEMP1	PF3D7_0712000_DBLα0.17	64-506	DBL	21	53	39.6226
DC127	PfEMP1	PF3D7_0712000_CIDRα3.1	507-819	CIDR	38	53	71.6981
DC128	PfEMP1	PF3D7_0712000_DBLδ1	909-1424	DBL	53	53	100
DC13	PfEMP1	PF3D7_0200100_DBLγ11	827-1201	DBL	14	53	26.4151
DC130	PfEMP1	PF3D7_0712300_DBLα0.1	61-504	DBL	34	53	64.1509
DC131	PfEMP1	PF3D7_0712300_CIDRα0.1	505-790	CIDR	30	53	56.6038
DC132	PfEMP1	PF3D7_0712300_DBLδ1	866-1402	DBL	50	53	94.3396
DC133	PfEMP1	PF3D7_0712300_CIDRγ10	1403-1659	CIDR	33	53	62.2642
DC134	PfEMP1	PF3D7_0712400_DBLα0.18	57-464	DBL	33	53	62.2642
DC135	PfEMP1	PF3D7_0712400_CIDRα6	465-721	CIDR	31	53	58.4906
DC136	PfEMP1	PF3D7_0712400_DBLβ6	742-1194	DBL	27	53	50.9434
DC137	PfEMP1	PF3D7_0712400_DBLγ9	1208-1590	DBL	26	53	49.0566
DC138	PfEMP1	PF3D7_0712600_DBLα0.1	66-519	DBL	25	53	47.1698
DC139	PfEMP1	PF3D7_0712600_CIDRα3.1	520-834	CIDR	32	53	60.3774
DC140	PfEMP1	PF3D7_0712600_DBLδ1	895-1391	DBL	52	53	98.1132
DC141	PfEMP1	PF3D7_0712600_CIDRβ1	1392-1643	CIDR	41	53	77.3585
DC142	PfEMP1	PF3D7_0712800_DBLα0.9	68-473	DBL	37	53	69.8113
DC143	PfEMP1	PF3D7_0712800_CIDRα2.4	474-718	CIDR	35	53	66.0377
DC144	PfEMP1	PF3D7_0712800_DBLδ1	839-1368	DBL	53	53	100
DC145	PfEMP1	PF3D7_0712800_CIDRγ5	1369-1630	CIDR	34	53	64.1509
DC146	PfEMP1	PF3D7_0712900_DBLα0.20	71-524	DBL	27	53	50.9434
DC147	PfEMP1	PF3D7_0712900_CIDRα3.1	525-823	CIDR	24	53	45.283
DC148	PfEMP1	PF3D7_0712900_DBLδ1	897-1409	DBL	52	53	98.1132
DC149	PfEMP1	PF3D7_0712900_CIDRβ1	1410-1665	CIDR	23	53	43.3962
DC15	PfEMP1	PF3D7_0223500_CIDRα3.4	508-826	CIDR	41	53	77.3585
DC150	PfEMP1	PF3D7_0733000_DBLα0.16	71-488	DBL	26	53	49.0566
DC151	PfEMP1	PF3D7_0733000_CIDRα3.4	489-815	CIDR	24	53	45.283
DC152	PfEMP1	PF3D7_0733000_DBLδ1	904-1390	DBL	53	53	100
DC153	PfEMP1	PF3D7_0733000_CIDRβ1	1391-1644	CIDR	33	53	62.2642
DC154	PfEMP1	PF3D7_0733000_DBLe4	1708-2029	DBL	29	53	54.717
DC155	PfEMP1	PF3D7_0800100_DBLα0.9	68-482	DBL	26	53	49.0566
DC156	PfEMP1	PF3D7_0800100_CIDRα2.11	483-730	CIDR	49	53	92.4528
DC157	PfEMP1	PF3D7_0800100_DBLδ1	820-1297	DBL	41	53	77.3585
DC158	PfEMP1	PF3D7_0800100_CIDRβ1	1298-1548	CIDR	28	53	52.8302
DC159	PfEMP1	PF3D7_0800200_DBLα1.6	76-462	DBL	26	53	49.0566
DC16	PfEMP1	PF3D7_0223500_DBLδ1	914-1414	DBL	53	53	100
DC160	PfEMP1	PF3D7_0800200_CIDRδ2	463-717	CIDR	30	53	56.6038
DC161	PfEMP1	PF3D7_0800200_DBLβ6	747-1226	DBL	49	53	92.4528
DC162	PfEMP1	PF3D7_0800200_DBLγ14	1243-1632	DBL	34	53	64.1509
DC163	PfEMP1	PF3D7_0800200_DBLz5	1641-2069	DBL	26	53	49.0566
DC164	PfEMP1	PF3D7_0800200_DBLe4	2075-2381	DBL	29	53	54.717
DC165	PfEMP1	PF3D7_0800300_DBLα2	74-477	DBL	31	53	58.4906
DC166	PfEMP1	PF3D7_0800300_CIDRα1.6	478-726	CIDR	41	53	77.3585
DC167	PfEMP1	PF3D7_0800300_DBLβ1	735-1187	DBL	25	53	47.1698
DC168	PfEMP1	PF3D7_0800300_DBLγ4	1205-1586	DBL	49	53	92.4528
DC169	PfEMP1	PF3D7_0800300_DBLδ1	1716-2172	DBL	49	53	92.4528
DC17	PfEMP1	PF3D7_0223500_CIDRβ1	1415-1667	CIDR	34	53	64.1509
DC170	PfEMP1	PF3D7_0800300_CIDRβ1	2173-2435	CIDR	24	53	45.283
DC171	PfEMP1	PF3D7_0808600_DBLα0.15	65-505	DBL	15	53	28.3019
DC172	PfEMP1	PF3D7_0808600_CIDRα3.2	506-809	CIDR	18	53	33.9623
DC173	PfEMP1	PF3D7_0808600_DBLδ1	890-1408	DBL	51	53	96.2264
DC174	PfEMP1	PF3D7_0808600_CIDRγ2	1409-1667	CIDR	22	53	41.5094
DC175	PfEMP1	PF3D7_0808700_DBLα0.2	60-492	DBL	23	53	43.3962
DC176	PfEMP1	PF3D7_0808700_CIDRα3.1	493-777	CIDR	35	53	66.0377
DC177	PfEMP1	PF3D7_0808700_DBLδ1	883-1384	DBL	30	53	56.6038
DC178	PfEMP1	PF3D7_0808700_CIDRβ1	1385-1652	CIDR	36	53	67.9245
DC179	PfEMP1	PF3D7_0809100_DBLα0.12	63-479	DBL	27	53	50.9434
DC18	PfEMP1	PF3D7_0300100_DBLα0.9	68-476	DBL	28	53	52.8302
DC180	PfEMP1	PF3D7_0809100_CIDRα2.2	480-737	CIDR	48	53	90.566
DC181	PfEMP1	PF3D7_0809100_DBLδ1	800-1309	DBL	47	53	88.6792
DC182	PfEMP1	PF3D7_0809100_CIDRβ1	1310-1567	CIDR	31	53	58.4906
DC183	PfEMP1	PF3D7_0833500_DBLα0.17	66-511	DBL	24	53	45.283
DC184	PfEMP1	PF3D7_0833500_CIDRα3.1	512-822	CIDR	29	53	54.717
DC185	PfEMP1	PF3D7_0833500_DBLδ1	894-1425	DBL	26	53	49.0566
DC186	PfEMP1	PF3D7_0833500_CIDRβ1	1426-1685	CIDR	33	53	62.2642
DC187	PfEMP1	PF3D7_0900100_DBLα0.16	63-499	DBL	26	53	49.0566
DC188	PfEMP1	PF3D7_0900100_CIDRα3.4	500-795	CIDR	33	53	62.2642
DC189	PfEMP1	PF3D7_0900100_DBLδ1	875-1408	DBL	52	53	98.1132
DC19	PfEMP1	PF3D7_0300100_CIDRα2.4	477-729	CIDR	33	53	62.2642
DC190	PfEMP1	PF3D7_0900100_CIDRγ12	1409-1683	CIDR	36	53	67.9245
DC191	PfEMP1	PF3D7_0937600_DBLα1.3	68-468	DBL	33	53	62.2642
DC192	PfEMP1	PF3D7_0937600_DBLe8	473-769	DBL	53	53	100
DC193	PfEMP1	PF3D7_0937800_DBLα0.1	66-503	DBL	7	53	13.2075
DC194	PfEMP1	PF3D7_0937800_CIDRα3.1	504-805	CIDR	41	53	77.3585
DC195	PfEMP1	PF3D7_0937800_DBLδ1	885-1396	DBL	39	53	73.5849
DC196	PfEMP1	PF3D7_0937800_CIDRγ5	1397-1658	CIDR	34	53	64.1509
DC197	PfEMP1	PF3D7_1000100_DBLα0.20	66-490	DBL	36	53	67.9245
DC198	PfEMP1	PF3D7_1000100_CIDRα3.1	491-808	CIDR	35	53	66.0377
DC199	PfEMP1	PF3D7_1000100_DBLδ1	877-1421	DBL	34	53	64.1509
DC2	PfEMP1	PF3D7_0100100_CIDRα2.8	497-760	CIDR	40	53	75.4717
DC20	PfEMP1	PF3D7_0300100_DBLδ1	840-1353	DBL	33	53	62.2642
DC200	PfEMP1	PF3D7_1000100_CIDRγ4	1422-1688	CIDR	27	53	50.9434
DC201	PfEMP1	PF3D7_1041300_DBLα0.9	68-475	DBL	27	53	50.9434
DC202	PfEMP1	PF3D7_1041300_CIDRα2.7	476-746	CIDR	38	53	71.6981
DC203	PfEMP1	PF3D7_1041300_DBLδ1	837-1397	DBL	53	53	100
DC204	PfEMP1	PF3D7_1041300_CIDRβ1	1398-1653	CIDR	28	53	52.8302
DC205	PfEMP1	PF3D7_1100100_DBLα0.15	68-489	DBL	7	53	13.2075
DC206	PfEMP1	PF3D7_1100100_CIDRα3.2	490-804	CIDR	38	53	71.6981
DC207	PfEMP1	PF3D7_1100100_DBLδ1	888-1406	DBL	51	53	96.2264
DC208	PfEMP1	PF3D7_1100100_CIDRβ1	1407-1659	CIDR	37	53	69.8113
DC209	PfEMP1	PF3D7_1100200_DBLα1.5	71-473	DBL	26	53	49.0566
DC21	PfEMP1	PF3D7_0300100_CIDRβ1	1354-1613	CIDR	29	53	54.717
DC210	PfEMP1	PF3D7_1100200_CIDRγ3	474-728	CIDR	26	53	49.0566
DC211	PfEMP1	PF3D7_1100200_DBLγ12	862-1209	DBL	37	53	69.8113
DC212	PfEMP1	PF3D7_1100200_DBLδ5	1214-1629	DBL	39	53	73.5849
DC213	PfEMP1	PF3D7_1100200_CIDRβ4	1630-1885	CIDR	41	53	77.3585
DC214	PfEMP1	PF3D7_1100200_DBLβ9	1922-2378	DBL	38	53	71.6981
DC215	PfEMP1	PF3D7_1150400_DBLα1.7	71-469	DBL	24	53	45.283
DC216	PfEMP1	PF3D7_1150400_CIDRα1.4	470-719	CIDR	34	53	64.1509
DC217	PfEMP1	PF3D7_1150400_DBLβ3	728-1214	DBL	21	53	39.6226
DC218	PfEMP1	PF3D7_1150400_DBLβ6	1248-1695	DBL	33	53	62.2642
DC219	PfEMP1	PF3D7_1150400_DBLδ3	1870-2296	DBL	38	53	71.6981
DC22	PfEMP1	PF3D7_0324900_DBLα0.9	68-484	DBL	28	53	52.8302
DC220	PfEMP1	PF3D7_1150400_CIDRγ2	2297-2554	CIDR	30	53	56.6038
DC221	PfEMP1	PF3D7_1200100_DBLα0.9	70-490	DBL	30	53	56.6038
DC222	PfEMP1	PF3D7_1200100_CIDRα2.2	491-744	CIDR	29	53	54.717
DC223	PfEMP1	PF3D7_1200100_DBLδ1	830-1325	DBL	53	53	100
DC224	PfEMP1	PF3D7_1200100_CIDRβ1	1326-1573	CIDR	32	53	60.3774
DC225	PfEMP1	PF3D7_1200400_DBLα0.18	76-475	DBL	31	53	58.4906
DC226	PfEMP1	PF3D7_1200400_CIDRα5	476-728	CIDR	50	53	94.3396
DC227	PfEMP1	PF3D7_1200400_DBLβ5	750-1225	DBL	26	53	49.0566
DC228	PfEMP1	PF3D7_1200400_DBLγ14	1243-1631	DBL	26	53	49.0566
DC229	PfEMP1	PF3D7_1200400_DBLz5	1640-2062	DBL	25	53	47.1698
DC23	PfEMP1	PF3D7_0324900_CIDRα2.1	485-736	CIDR	31	53	58.4906
DC230	PfEMP1	PF3D7_1200400_DBLe4	2068-2367	DBL	29	53	54.717
DC231	PfEMP1	PF3D7_1200600_DBLpam1	51-426	DBL	32	53	60.3774
DC232	PfEMP1	PF3D7_1200600_DBLpam2	526-957	DBL	33	53	62.2642
DC233	PfEMP1	PF3D7_1200600_CIDRpam	966-1193	CIDR	23	53	43.3962
DC234	PfEMP1	PF3D7_1200600_DBLpam3	1212-1558	DBL	24	53	45.283
DC235	PfEMP1	PF3D7_1200600_DBLepam4	1560-1904	DBL	28	53	52.8302
DC236	PfEMP1	PF3D7_1200600_DBLepam5	1981-2282	DBL	25	53	47.1698
DC237	PfEMP1	PF3D7_1200600_DBLe10	2322-2633	DBL	32	53	60.3774
DC238	PfEMP1	PF3D7_1219300_DBLα0.16	60-496	DBL	27	53	50.9434
DC239	PfEMP1	PF3D7_1219300_CIDRα3.4	497-797	CIDR	32	53	60.3774
DC24	PfEMP1	PF3D7_0324900_DBLδ1	828-1359	DBL	46	53	86.7925
DC240	PfEMP1	PF3D7_1219300_DBLδ1	897-1423	DBL	36	53	67.9245
DC241	PfEMP1	PF3D7_1219300_CIDRγ12	1424-1689	CIDR	4	53	7.54717
DC242	PfEMP1	PF3D7_1240300_DBLα0.7	69-484	DBL	29	53	54.717
DC243	PfEMP1	PF3D7_1240300_CIDRα4	485-742	CIDR	28	53	52.8302
DC244	PfEMP1	PF3D7_1240300_DBLβ8	749-1215	DBL	26	53	49.0566
DC245	PfEMP1	PF3D7_1240300_DBLδ1	1298-1813	DBL	35	53	66.0377
DC246	PfEMP1	PF3D7_1240300_CIDRβ1	1814-2071	CIDR	34	53	64.1509
DC247	PfEMP1	PF3D7_1240400_DBLα0.16	61-496	DBL	30	53	56.6038
DC248	PfEMP1	PF3D7_1240400_CIDRα3.4	497-799	CIDR	28	53	52.8302
DC249	PfEMP1	PF3D7_1240400_DBLδ1	882-1427	DBL	51	53	96.2264
DC25	PfEMP1	PF3D7_0324900_CIDRβ7	1360-1612	CIDR	8	53	15.0943
DC250	PfEMP1	PF3D7_1240400_CIDRβ1	1428-1679	CIDR	26	53	49.0566
DC251	PfEMP1	PF3D7_1240600_DBLα0.20	63-521	DBL	27	53	50.9434
DC252	PfEMP1	PF3D7_1240600_CIDRα3.1	522-933	CIDR	28	53	52.8302
DC253	PfEMP1	PF3D7_1240600_DBLδ1	1033-1536	DBL	5	53	9.43396
DC254	PfEMP1	PF3D7_1240600_CIDRβ1	1537-1804	CIDR	33	53	62.2642
DC255	PfEMP1	PF3D7_1255200_DBLα0.19	67-492	DBL	24	53	45.283
DC256	PfEMP1	PF3D7_1255200_CIDRα2.3	493-764	CIDR	27	53	50.9434
DC257	PfEMP1	PF3D7_1255200_DBLδ1	861-1423	DBL	28	53	52.8302
DC258	PfEMP1	PF3D7_1255200_CIDRβ1	1424-1681	CIDR	26	53	49.0566
DC259	PfEMP1	PF3D7_1300100_DBLα0.11	60-497	DBL	37	53	69.8113
DC26	PfEMP1	PF3D7_0400100_DBLα0.5	78-519	DBL	37	53	69.8113
DC260	PfEMP1	PF3D7_1300100_CIDRα2.4	498-754	CIDR	24	53	45.283
DC261	PfEMP1	PF3D7_1300100_DBLδ1	851-1332	DBL	52	53	98.1132
DC262	PfEMP1	PF3D7_1300100_CIDRβ1	1333-1586	CIDR	32	53	60.3774
DC263	PfEMP1	PF3D7_1300300_DBLα1.6	78-469	DBL	27	53	50.9434
DC264	PfEMP1	PF3D7_1300300_CIDRδ1	470-724	CIDR	25	53	47.1698
DC265	PfEMP1	PF3D7_1300300_DBLβ3	748-1194	DBL	40	53	75.4717
DC266	PfEMP1	PF3D7_1300300_DBLγ12	1212-1567	DBL	24	53	45.283
DC267	PfEMP1	PF3D7_1300300_DBLδ5	1572-1981	DBL	29	53	54.717
DC268	PfEMP1	PF3D7_1300300_CIDRβ3	1982-2236	CIDR	23	53	43.3962
DC269	PfEMP1	PF3D7_1300300_DBLβ9	2265-2726	DBL	51	53	96.2264
DC27	PfEMP1	PF3D7_0400100_CIDRα2.10	520-803	CIDR	41	53	77.3585
DC270	PfEMP1	PF3D7_1373500_DBLα0.16	62-514	DBL	17	53	32.0755
DC271	PfEMP1	PF3D7_1373500_CIDRα3.4	515-834	CIDR	39	53	73.5849
DC272	PfEMP1	PF3D7_1373500_DBLδ1	923-1404	DBL	38	53	71.6981
DC273	PfEMP1	PF3D7_1373500_CIDRβ6	1405-1658	CIDR	25	53	47.1698
DC28	PfEMP1	PF3D7_0400100_DBLγ5	859-1219	DBL	35	53	66.0377
DC29	PfEMP1	PF3D7_0400100_DBLδ	1255-1804	DBL	46	53	86.7925
DC3	PfEMP1	PF3D7_0100100_DBLδ1	856-1363	DBL	49	53	92.4528
DC30	PfEMP1	PF3D7_0400100_CIDRβ1	1805-2061	CIDR	28	53	52.8302
DC31	PfEMP1	PF3D7_0400400_DBLα1.2	77-474	DBL	32	53	60.3774
DC32	PfEMP1	PF3D7_0400400_CIDRα1.1	475-727	CIDR	36	53	67.9245
DC33	PfEMP1	PF3D7_0400400_DBLβ12	736-1183	DBL	38	53	71.6981
DC34	PfEMP1	PF3D7_0400400_DBLγ6	1199-1556	DBL	38	53	71.6981
DC35	PfEMP1	PF3D7_0400400_DBLγ11	1572-1931	DBL	30	53	56.6038
DC36	PfEMP1	PF3D7_0400400_DBLδ1	2099-2618	DBL	52	53	98.1132
DC37	PfEMP1	PF3D7_0400400_CIDRγ8	2619-2896	CIDR	7	53	13.2075
DC38	PfEMP1	PF3D7_0412400_DBLα0.17	63-509	DBL	29	53	54.717
DC39	PfEMP1	PF3D7_0412400_CIDRα3.1	510-822	CIDR	37	53	69.8113
DC4	PfEMP1	PF3D7_0100100_CIDRβ1	1364-1614	CIDR	38	53	71.6981
DC40	PfEMP1	PF3D7_0412400_DBLδ1	914-1365	DBL	52	53	98.1132
DC41	PfEMP1	PF3D7_0412400_CIDRβ1	1366-1634	CIDR	29	53	54.717
DC42	PfEMP1	PF3D7_0412700_DBLα0.1	64-536	DBL	28	53	52.8302
DC43	PfEMP1	PF3D7_0412700_CIDRα3.2	537-818	CIDR	32	53	60.3774
DC44	PfEMP1	PF3D7_0412700_DBLδ1	893-1442	DBL	36	53	67.9245
DC45	PfEMP1	PF3D7_0412700_CIDRβ1	1443-1704	CIDR	33	53	62.2642
DC46	PfEMP1	PF3D7_0412900_DBLα0.1	61-505	DBL	40	53	75.4717
DC47	PfEMP1	PF3D7_0412900_CIDRα3.1	506-788	CIDR	30	53	56.6038
DC48	PfEMP1	PF3D7_0412900_DBLδ1	863-1448	DBL	48	53	90.566
DC49	PfEMP1	PF3D7_0412900_CIDRγ2	1449-1722	CIDR	9	53	16.9811
DC5	PfEMP1	PF3D7_0100300_DBLα1.3	68-475	DBL	46	53	86.7925
DC50	PfEMP1	PF3D7_0413100_DBLα0.1	63-509	DBL	30	53	56.6038
DC51	PfEMP1	PF3D7_0413100_CIDRα3.1	510-802	CIDR	35	53	66.0377
DC52	PfEMP1	PF3D7_0413100_DBLδ1	877-1462	DBL	27	53	50.9434
DC53	PfEMP1	PF3D7_0413100_CIDRγ2	1463-1736	CIDR	29	53	54.717
DC54	PfEMP1	PF3D7_0420700_DBLα0.1	67-507	DBL	22	53	41.5094
DC55	PfEMP1	PF3D7_0420700_CIDRα3.2	508-806	CIDR	27	53	50.9434
DC56	PfEMP1	PF3D7_0420700_DBLδ1	885-1330	DBL	50	53	94.3396
DC57	PfEMP1	PF3D7_0420700_CIDRγ6	1331-1586	CIDR	40	53	75.4717
DC58	PfEMP1	PF3D7_0420900_DBLα0.1	67-507	DBL	33	53	62.2642
DC59	PfEMP1	PF3D7_0420900_CIDRα3.2	508-806	CIDR	24	53	45.283
DC6	PfEMP1	PF3D7_0100300_DBLe8	480-776	DBL	53	53	100
DC60	PfEMP1	PF3D7_0420900_DBLδ1	885-1350	DBL	52	53	98.1132
DC61	PfEMP1	PF3D7_0420900_CIDRγ11	1351-1630	CIDR	5	53	9.43396
DC62	PfEMP1	PF3D7_0421100_DBLα0.8	68-472	DBL	30	53	56.6038
DC63	PfEMP1	PF3D7_0421100_CIDRα4	473-754	CIDR	37	53	69.8113
DC64	PfEMP1	PF3D7_0421100_DBLδ1	835-1330	DBL	48	53	90.566
DC65	PfEMP1	PF3D7_0421100_CIDRγ11	1331-1610	CIDR	37	53	69.8113
DC66	PfEMP1	PF3D7_0421300_DBLα0.24	65-490	DBL	28	53	52.8302
DC67	PfEMP1	PF3D7_0421300_CIDRα3.4	491-783	CIDR	29	53	54.717
DC68	PfEMP1	PF3D7_0421300_DBLδ1	867-1384	DBL	30	53	56.6038
DC69	PfEMP1	PF3D7_0421300_CIDRβ1	1385-1629	CIDR	29	53	54.717
DC7	PfEMP1	PF3D7_0115700_DBLα0.5	64-497	DBL	44	53	83.0189
DC70	PfEMP1	PF3D7_0425800_DBLα1.4	73-478	DBL	31	53	58.4906
DC71	PfEMP1	PF3D7_0425800_CIDRα1.6	479-728	CIDR	40	53	75.4717
DC72	PfEMP1	PF3D7_0425800_DBLβ3	737-1221	DBL	51	53	96.2264
DC73	PfEMP1	PF3D7_0425800_DBLβ3	1237-1689	DBL	1	53	1.88679
DC74	PfEMP1	PF3D7_0425800_DBLγ13	1709-2091	DBL	34	53	64.1509
DC75	PfEMP1	PF3D7_0425800_DBLδ1	2242-2744	DBL	34	53	64.1509
DC76	PfEMP1	PF3D7_0425800_CIDRβ5	2745-2990	CIDR	28	53	52.8302
DC77	PfEMP1	PF3D7_0426000_DBLα0.14	63-488	DBL	23	53	43.3962
DC78	PfEMP1	PF3D7_0426000_CIDRα4	489-743	CIDR	28	53	52.8302
DC79	PfEMP1	PF3D7_0426000_DBLδ1	835-1299	DBL	53	53	100
DC8	PfEMP1	PF3D7_0115700_CIDRα2.8	498-789	CIDR	44	53	83.0189
DC80	PfEMP1	PF3D7_0426000_CIDRβ1	1300-1557	CIDR	26	53	49.0566
DC81	PfEMP1	PF3D7_0500100_DBLα0.11	60-497	DBL	30	53	56.6038
DC82	PfEMP1	PF3D7_0500100_CIDRα2.4	498-754	CIDR	33	53	62.2642
DC83	PfEMP1	PF3D7_0500100_DBLδ1	851-1385	DBL	44	53	83.0189
DC84	PfEMP1	PF3D7_0500100_CIDRβ1	1386-1640	CIDR	49	53	92.4528
DC85	PfEMP1	PF3D7_0533100_DBLα1.4	79-474	DBL	2	53	3.77358
DC86	PfEMP1	PF3D7_0533100_CIDRα1.3	475-726	CIDR	40	53	75.4717
DC87	PfEMP1	PF3D7_0533100_DBLβ1	735-1216	DBL	22	53	41.5094
DC88	PfEMP1	PF3D7_0533100_DBLγ15	1236-1599	DBL	40	53	75.4717
DC89	PfEMP1	PF3D7_0533100_DBL5	1604-1953	DBL	26	53	49.0566
DC9	PfEMP1	PF3D7_0115700_DBLδ1	895-1372	DBL	53	53	100
DC90	PfEMP1	PF3D7_0533100_DBLγ8	2064-2438	DBL	36	53	67.9245
DC91	PfEMP1	PF3D7_0533100_DBLz1	2462-2884	DBL	30	53	56.6038
DC92	PfEMP1	PF3D7_0533100_DBLe1	2891-3162	DBL	37	53	69.8113
DC93	PfEMP1	PF3D7_0600200_DBLα2	60-452	DBL	37	53	69.8113
DC94	PfEMP1	PF3D7_0600200_CIDRα1.8	453-708	CIDR	46	53	86.7925
DC95	PfEMP1	PF3D7_0600200_DBLβ13	714-1196	DBL	43	53	81.1321
DC96	PfEMP1	PF3D7_0600200_DBLγ4	1255-1641	DBL	50	53	94.3396
DC97	PfEMP1	PF3D7_0600200_DBLz3	1650-2077	DBL	45	53	84.9057
DC98	PfEMP1	PF3D7_0600200_DBLe12	2083-2395	DBL	46	53	86.7925
DC99	PfEMP1	PF3D7_0600400_DBLα1.3	77-478	DBL	39	53	73.5849
EH1	rhoptry-associated protein 1	PF3D7_1410400	782	ESP	3	53	5.66038
EH10	kelch domain-containing protein, putative	PF3D7_1125800	592	ESP	51	53	96.2264
EH11	Plasmodium exported protein (PHISTc), unknown function	PF3D7_1001700	266	ESP	16	53	30.1887
EH12	Plasmodium exported protein (PHISTc), unknown function	PF3D7_0830600	456	ESP	18	53	33.9623
EH13	ubiquitin-conjugating enzyme E2, putative	PF3D7_1243700	465	ESP	2	53	3.77358
EH14	probable protein, unknown function	PF3D7_0423900	140	ESP	34	53	64.1509
EH15	conserved Plasmodium protein, unknown function	PF3D7_1351800	235	ESP	33	53	62.2642
EH16	merozoite-associated tryptophan-rich antigen	PF3D7_0102700	276	ESP	33	53	62.2642
EH17	Plasmodium exported protein, unknown function	PF3D7_0112900	188	ESP	23	53	43.3962
EH18	Plasmodium exported protein (PHISTb), unknown function	PF3D7_0424600	309	ESP	25	53	47.1698
EH19	conserved Plasmodium protein, unknown function	PF3D7_1204900	130	ESP	29	53	54.717
EH2	rhoptry-associated protein 2	PF3D7_0501600	398	ESP	34	53	64.1509
EH20	conserved Plasmodium protein, unknown function	PF3D7_0318700	119	ESP	20	53	37.7358
EH21	PH domain-containing protein, putative	PF3D7_1361500	366	ESP	28	53	52.8302
EH22	Plasmodium exported protein, unknown function	PF3D7_1148900	89	ESP	31	53	58.4906
EH23	membrane associated histidine-rich protein 2	PF3D7_1353200	137	ESP	23	53	43.3962
EH24	EELM2 domain-containing protein, putative	PF3D7_1141800	394	ESP	15	53	28.3019
EH25	CRAL/TRIO domain-containing protein, putative	PF3D7_0920700	593	ESP	5	53	9.43396
EH26	subtilisin-like protease 1	PF3D7_0507500	688	ESP	36	53	67.9245
EH27	early transcribed membrane protein 11.2	PF3D7_1102800	94	ESP	27	53	50.9434
EH28	early transcribed membrane protein 2	PF3D7_0202500	106	ESP	21	53	39.6226
EH29	EMP1-trafficking protein	PF3D7_1002100	631	ESP	37	53	69.8113
EH29.1	EMP1-trafficking protein	PF3D7_1002100	631	ESP	36	53	67.9245
EH3	peroxiredoxin	PF3D7_1027300	393	ESP	50	53	94.3396
EH30	conserved Plasmodium protein, unknown function	PF3D7_1140400	167	ESP	17	53	32.0755
EH31	merozoite surface protein 1	PF3D7_0930300	1720	ESP	17	53	32.0755
EH31.1	merozoite surface protein 1	PF3D7_0930300	1720	ESP	26	53	49.0566
EH32	DnaJ protein, putative	PF3D7_0201700	900	ESP	27	53	50.9434
EH33	conserved Plasmodium protein, unknown function	PF3D7_0507400	153	ESP	10	53	18.8679
EH34	claudin-like apicomplexan microneme protein, putative	PF3D7_1030200	450	ESP	28	53	52.8302
EH35	claudin-like apicomplexan microneme protein, putative	PF3D7_1030200	450	ESP	0	53	0
EH36	conserved Plasmodium protein, unknown function	PF3D7_1404800	954	ESP	35	53	66.0377
EH37	conserved Plasmodium protein, unknown function	PF3D7_1404800	954	ESP	32	53	60.3774
EH38	Plasmodium exported protein, unknown function	PF3D7_1352900	582	ESP	29	53	54.717
EH39	Plasmodium exported protein, unknown function, unspecified product	PF3D7_0730800	293	ESP	25	53	47.1698
EH4	RNA-binding protein, putative	PF3D7_1310700	143	ESP	24	53	45.283
EH5	centrin-2	PF3D7_1446600	168	ESP	24	53	45.283
EH6	photosensitized INA-labeled protein PHIL1	PF3D7_0109000	224	ESP	30	53	56.6038
EH7	conserved protein, unknown function	PF3D7_0819600	277	ESP	44	53	83.0189
EH8	armadillo-domain containing rhoptry protein	PF3D7_0414900	275	ESP	16	53	30.1887
EH9	Plasmodium exported protein (PHISTb), unknown function	PF3D7_0402100	575	ESP	36	53	67.9245
MSP10_1-1	merozoite surface protein 10	PF3D7_0620400	29-188	BSP	29	53	54.717
MSP10_1-2	merozoite surface protein 10	PF3D7_0620400	189-348	BSP	50	53	94.3396
MSP10_1-3	merozoite surface protein 10	PF3D7_0620400	349-507	BSP	52	53	98.1132
MSP10_2-1	merozoite surface protein 10	PF3D7_0620400	110-268	BSP	50	53	94.3396
MSP10_2-2	merozoite surface protein 10	PF3D7_0620400	268-428	BSP	53	53	100
MSP10full	merozoite surface protein 10	PF3D7_0620400	29-507	BSP	53	53	100
PF14.1				ESP	48	53	90.566
PF14.2				ESP	53	53	100
PF14.3				BSP	53	53	100
RS1	RIFIN	PF3D7_0100200	19-288	RIFIN	39	53	73.5849
RS10	RIFIN	PF3D7_0114700	23-292	RIFIN	22	53	41.5094
RS100	RIFIN	PF3D7_0732200	22-140	RIFIN	28	53	52.8302
RS101	RIFIN	PF3D7_0732200	164-323	RIFIN	40	53	75.4717
RS102	RIFIN	PF3D7_0732300	24-295	RIFIN	35	53	66.0377
RS103	RIFIN	PF3D7_0732400	27-152	RIFIN	26	53	49.0566
RS104	RIFIN	PF3D7_0732400	176-339	RIFIN	28	53	52.8302
RS105	RIFIN	PF3D7_0732500	26-329	RIFIN	23	53	43.3962
RS106	RIFIN	PF3D7_0732700	27-118	RIFIN	28	53	52.8302
RS107	RIFIN	PF3D7_0732700	142-316	RIFIN	24	53	45.283
RS108	RIFIN	PF3D7_0732900	19-296	RIFIN	22	53	41.5094
RS109	RIFIN	PF3D7_0800400	19-287	RIFIN	29	53	54.717
RS11	RIFIN	PF3D7_0115200	19-325	RIFIN	26	53	49.0566
RS110	RIFIN	PF3D7_0800500	23-332	RIFIN	25	53	47.1698
RS111	RIFIN	PF3D7_0808800	28-327	RIFIN	27	53	50.9434
RS112	RIFIN	PF3D7_0808900	25-147	RIFIN	27	53	50.9434
RS113	RIFIN	PF3D7_0808900	171-290	RIFIN	18	53	33.9623
RS114	STEVOR	PF3D7_0832000	21-261	STEVOR	15	53	28.3019
RS115	STEVOR	PF3D7_0832400	23-179	STEVOR	1	53	1.88679
RS116	STEVOR	PF3D7_0832400	200-264	STEVOR	36	53	67.9245
RS117	RIFIN	PF3D7_0832500	26-283	RIFIN	31	53	58.4906
RS118	RIFIN	PF3D7_0832800	19-263	RIFIN	24	53	45.283
RS119	STEVOR	PF3D7_0832900	21-173	STEVOR	22	53	41.5094
RS12	RIFIN	PF3D7_0115300	23-293	RIFIN	29	53	54.717
RS120	STEVOR	PF3D7_0832900	197-264	STEVOR	30	53	56.6038
RS121	RIFIN	PF3D7_0833000	19-325	RIFIN	26	53	49.0566
RS122	RIFIN	PF3D7_0833100	23-325	RIFIN	25	53	47.1698
RS123	RIFIN	PF3D7_0833200	23-313	RIFIN	21	53	39.6226
RS124	RIFIN	PF3D7_0833400	24-297	RIFIN	25	53	47.1698
RS125	RIFIN	PF3D7_0900200	19-333	RIFIN	23	53	43.3962
RS126	RIFIN	PF3D7_0900300	28-316	RIFIN	27	53	50.9434
RS127	RIFIN	PF3D7_0900400	19-300	RIFIN	21	53	39.6226
RS128	RIFIN	PF3D7_0900500	26-295	RIFIN	3	53	5.66038
RS129	RIFIN	PF3D7_0900600	19-324	RIFIN	40	53	75.4717
RS13	STEVOR	PF3D7_0115400	23-178	STEVOR	15	53	28.3019
RS130	RIFIN	PF3D7_0900700	24-338	RIFIN	36	53	67.9245
RS131	STEVOR	PF3D7_0900900	21-181	STEVOR	16	53	30.1887
RS132	STEVOR	PF3D7_0900900	205-260	STEVOR	24	53	45.283
RS133	RIFIN	PF3D7_0901000	26-117	RIFIN	28	53	52.8302
RS134	RIFIN	PF3D7_0901000	141-266	RIFIN	28	53	52.8302
RS135	RIFIN	PF3D7_0901100	20-326	RIFIN	25	53	47.1698
RS136	RIFIN	PF3D7_0901300	19-335	RIFIN	27	53	50.9434
RS137	RIFIN	PF3D7_0901400	22-307	RIFIN	23	53	43.3962
RS138	RIFIN	PF3D7_0901500	25-322	RIFIN	34	53	64.1509
RS139	STEVOR	PF3D7_0901600	28-178	STEVOR	28	53	52.8302
RS14	STEVOR	PF3D7_0115400	202-261	STEVOR	2	53	3.77358
RS140	STEVOR	PF3D7_0901600	202-263	STEVOR	14	53	26.4151
RS141	RIFIN	PF3D7_0937300	20-308	RIFIN	1	53	1.88679
RS142	RIFIN	PF3D7_0937400	27-316	RIFIN	45	53	84.9057
RS143	RIFIN	PF3D7_0937500	19-326	RIFIN	24	53	45.283
RS144	RIFIN	PF3D7_0937700	19-324	RIFIN	22	53	41.5094
RS145	RIFIN	PF3D7_1000200	19-328	RIFIN	35	53	66.0377
RS146	RIFIN	PF3D7_1000300	25-302	RIFIN	31	53	58.4906
RS147	RIFIN	PF3D7_1000400	19-328	RIFIN	33	53	62.2642
RS148	RIFIN	PF3D7_1000500	24-326	RIFIN	20	53	37.7358
RS149	RIFIN	PF3D7_1000600	27-121	RIFIN	23	53	43.3962
RS15	RIFIN	PF3D7_0115600	19-336	RIFIN	33	53	62.2642
RS150	RIFIN	PF3D7_1000600	145-296	RIFIN	34	53	64.1509
RS151	RIFIN	PF3D7_1040000	28-317	RIFIN	26	53	49.0566
RS152	RIFIN	PF3D7_1040100	26-266	RIFIN	28	53	52.8302
RS153	STEVOR	PF3D7_1040200	28-182	STEVOR	16	53	30.1887
RS154	STEVOR	PF3D7_1040200	206-265	STEVOR	1	53	1.88679
RS155	RIFIN	PF3D7_1040300	24-335	RIFIN	32	53	60.3774
RS156	RIFIN	PF3D7_1040400	26-305	RIFIN	33	53	62.2642
RS157	RIFIN	PF3D7_1040500	19-307	RIFIN	32	53	60.3774
RS158	RIFIN	PF3D7_1040600	28-283	RIFIN	43	53	81.1321
RS159	RIFIN	PF3D7_1040700	19-329	RIFIN	24	53	45.283
RS16	RIFIN	PF3D7_0200200	24-291	RIFIN	30	53	56.6038
RS160	RIFIN	PF3D7_1040800	21-265	RIFIN	23	53	43.3962
RS161	RIFIN	PF3D7_1040900	28-268	RIFIN	38	53	71.6981
RS162	RIFIN	PF3D7_1041000	21-327	RIFIN	28	53	52.8302
RS163	RIFIN	PF3D7_1041100	24-291	RIFIN	40	53	75.4717
RS164	RIFIN	PF3D7_1041200	19-328	RIFIN	26	53	49.0566
RS165	RIFIN	PF3D7_1100300	19-297	RIFIN	28	53	52.8302
RS166	RIFIN	PF3D7_1100400	23-280	RIFIN	19	53	35.8491
RS167	RIFIN	PF3D7_1100500	26-146	RIFIN	19	53	35.8491
RS168	RIFIN	PF3D7_1100500	170-284	RIFIN	34	53	64.1509
RS169	RIFIN	PF3D7_1101100	19-306	RIFIN	3	53	5.66038
RS17				RIFIN	27	53	50.9434
RS170	RIFIN	PF3D7_1101200	26-313	RIFIN	37	53	69.8113
RS171	RIFIN	PF3D7_1101300	23-150	RIFIN	29	53	54.717
RS172	RIFIN	PF3D7_1101300	174-287	RIFIN	24	53	45.283
RS173	RIFIN	PF3D7_1149800	24-271	RIFIN	20	53	37.7358
RS174	STEVOR	PF3D7_1149900	23-176	STEVOR	24	53	45.283
RS175	RIFIN	PF3D7_1150000	27-326	RIFIN	18	53	33.9623
RS176	RIFIN	PF3D7_1150200	23-295	RIFIN	20	53	37.7358
RS177	RIFIN	PF3D7_1150300	19-298	RIFIN	29	53	54.717
RS178	RIFIN	PF3D7_1200200	19-335	RIFIN	26	53	49.0566
RS179	RIFIN	PF3D7_1200300	23-302	RIFIN	15	53	28.3019
RS18				RIFIN	21	53	39.6226
RS180	RIFIN	PF3D7_1200500	19-326	RIFIN	25	53	47.1698
RS181	RIFIN	PF3D7_1253700	28-322	RIFIN	21	53	39.6226
RS182	RIFIN	PF3D7_1254000	24-303	RIFIN	3	53	5.66038
RS183	STEVOR	PF3D7_1254100	24-174	STEVOR	29	53	54.717
RS184	STEVOR	PF3D7_1254100	198-255	STEVOR	33	53	62.2642
RS185	RIFIN	PF3D7_1254200	19-308	RIFIN	34	53	64.1509
RS186	STEVOR	PF3D7_1254300	23-177	STEVOR	26	53	49.0566
RS187	STEVOR	PF3D7_1254300	198-262	STEVOR	30	53	56.6038
RS188	RIFIN	PF3D7_1254400	24-336	RIFIN	26	53	49.0566
RS189	RIFIN	PF3D7_1254500	21-269	RIFIN	30	53	56.6038
RS19				RIFIN	40	53	75.4717
RS190	STEVOR	PF3D7_1254600	24-177	STEVOR	20	53	37.7358
RS191	STEVOR	PF3D7_1254600	198-262	STEVOR	20	53	37.7358
RS192	RIFIN	PF3D7_1254700	19-283	RIFIN	23	53	43.3962
RS193	RIFIN	PF3D7_1254800	19-274	RIFIN	22	53	41.5094
RS194	RIFIN	PF3D7_1255000	29-119	RIFIN	20	53	37.7358
RS195	RIFIN	PF3D7_1255000	143-302	RIFIN	5	53	9.43396
RS196	RIFIN	PF3D7_1255100	19-307	RIFIN	33	53	62.2642
RS197	RIFIN	PF3D7_1300200	19-305	RIFIN	33	53	62.2642
RS198	RIFIN	PF3D7_1300400	19-300	RIFIN	25	53	47.1698
RS199	RIFIN	PF3D7_1300500	19-288	RIFIN	21	53	39.6226
RS2	RIFIN	PF3D7_0100400	19-329	RIFIN	38	53	71.6981
RS20	RIFIN	PF3D7_0200500	19-327	RIFIN	31	53	58.4906
RS200	RIFIN	PF3D7_1300600	29-302	RIFIN	25	53	47.1698
RS201	RIFIN	PF3D7_1300700	23-326	RIFIN	17	53	32.0755
RS202	STEVOR	PF3D7_1300900	21-178	STEVOR	18	53	33.9623
RS203	STEVOR	PF3D7_1300900	202-268	STEVOR	29	53	54.717
RS204	RIFIN	PF3D7_1372600	17-242	RIFIN	30	53	56.6038
RS205	RIFIN	PF3D7_1372700	23-305	RIFIN	25	53	47.1698
RS206	STEVOR	PF3D7_1372800	21-178	STEVOR	28	53	52.8302
RS207	STEVOR	PF3D7_1372800	199-260	STEVOR	17	53	32.0755
RS208	RIFIN	PF3D7_1373000	19-293	RIFIN	3	53	5.66038
RS209	RIFIN	PF3D7_1373100	19-298	RIFIN	41	53	77.3585
RS21	RIFIN	PF3D7_0200600	26-332	RIFIN	20	53	37.7358
RS210	RIFIN	PF3D7_1373300	28-311	RIFIN	46	53	86.7925
RS211	RIFIN	PF3D7_1373400	19-334	RIFIN	47	53	88.6792
RS212	RIFIN	PF3D7_1400200	23-321	RIFIN	45	53	84.9057
RS213	RIFIN	PF3D7_1400300	27-117	RIFIN	50	53	94.3396
RS214	RIFIN	PF3D7_1400300	141-299	RIFIN	47	53	88.6792
RS215	RIFIN	PF3D7_1400400	23-144	RIFIN	27	53	50.9434
RS216	RIFIN	PF3D7_1400400	168-294	RIFIN	31	53	58.4906
RS217	RIFIN	PF3D7_1400500	27-296	RIFIN	44	53	83.0189
RS218	RIFIN	PF3D7_1400600	19-325	RIFIN	50	53	94.3396
RS219	STEVOR	PF3D7_1400700	23-178	STEVOR	39	53	73.5849
RS22	RIFIN	PF3D7_0200700	19-287	RIFIN	21	53	39.6226
RS220	STEVOR	PF3D7_1400700	202-253	STEVOR	41	53	77.3585
RS221	RIFIN	PF3D7_1400800	27-118	RIFIN	35	53	66.0377
RS222	RIFIN	PF3D7_1400800	142-273	RIFIN	38	53	71.6981
RS223				RIFIN	22	53	41.5094
RS224	RIFIN	PF3D7_1479400	26-121	RIFIN	21	53	39.6226
RS225	RIFIN	PF3D7_1479400	145-316	RIFIN	24	53	45.283
RS226	STEVOR	PF3D7_1479500	23-174	STEVOR	20	53	37.7358
RS227	STEVOR	PF3D7_1479500	198-259	STEVOR	36	53	67.9245
RS228	RIFIN	PF3D7_1479600	27-121	RIFIN	24	53	45.283
RS229	RIFIN	PF3D7_1479600	145-307	RIFIN	27	53	50.9434
RS23	RIFIN	PF3D7_0201000	21-113	RIFIN	20	53	37.7358
RS230	RIFIN	PF3D7_1479700	19-305	RIFIN	35	53	66.0377
RS231	RIFIN	PF3D7_1479800	26-301	RIFIN	31	53	58.4906
RS232	STEVOR	PF3D7_1479900	24-178	STEVOR	21	53	39.6226
RS233	STEVOR	PF3D7_1479900	202-264	STEVOR	17	53	32.0755
RS234	RIFIN	PF3D7_1480000	19-297	RIFIN	45	53	84.9057
RS235	STEVOR	PF3D7_0200400	24-181	STEVOR	35	53	66.0377
RS236	STEVOR	PF3D7_0200400	202-264	STEVOR	29	53	54.717
RS237	SURFIN 13.1, pseudogene	PF3D7_1301800	2-657	SURFIN	31	53	58.4906
RS238	SURFIN 13.1, pseudogene	PF3D7_1301800	658-1319	SURFIN	22	53	41.5094
RS239	SURFIN 13.1, pseudogene	PF3D7_1301800	1644-2164	SURFIN	16	53	30.1887
RS24	RIFIN	PF3D7_0201000	137-269	RIFIN	24	53	45.283
RS240	SURFIN 13.1, pseudogene	PF3D7_1301800	1343-1626	SURFIN	38	53	71.6981
RS241	SURFIN 14.1	PF3D7_1477600	371-904	SURFIN	26	53	49.0566
RS242	SURFIN 14.1	PF3D7_1477600	905-1442	SURFIN	26	53	49.0566
RS243	SURFIN 14.1	PF3D7_1477600	1443-1953	SURFIN	36	53	67.9245
RS244	SURFIN 8.1	PF3D7_0831100	1369-1921	SURFIN	28	53	52.8302
RS245	SURFIN 8.1	PF3D7_0831100	867-1368	SURFIN	35	53	66.0377
RS246	SURFIN 8.1	PF3D7_0831100	363-866	SURFIN	21	53	39.6226
RS247	SURFIN 8.2	PF3D7_0830800	1304-2049	SURFIN	25	53	47.1698
RS248	SURFIN 8.2	PF3D7_0830800	569-1303	SURFIN	21	53	39.6226
RS249	SURFIN 8.3	PF3D7_0800700	1389-1925	SURFIN	21	53	39.6226
RS25	RIFIN	PF3D7_0201200	23-313	RIFIN	31	53	58.4906
RS250	SURFIN 8.3	PF3D7_0800700	853-1388	SURFIN	32	53	60.3774
RS251	SURFIN 8.3	PF3D7_0800700	351-852	SURFIN	39	53	73.5849
RS252	SURFIN 4.2	PF3D7_0424400	1797-2380	SURFIN	33	53	62.2642
RS253	SURFIN 4.2	PF3D7_0424400	1195-1796	SURFIN	32	53	60.3774
RS254	SURFIN 4.2	PF3D7_0424400	595-1194	SURFIN	22	53	41.5094
RS255	SURFIN 4.2	PF3D7_0424400	2-594	SURFIN	17	53	32.0755
RS256	SURFIN 4.1, pseudogene	PF3D7_0402200	1605-2219	SURFIN	34	53	64.1509
RS257	SURFIN 4.1, pseudogene	PF3D7_0402200	1071-1604	SURFIN	12	53	22.6415
RS258	SURFIN 4.1, pseudogene	PF3D7_0402200	537-1070	SURFIN	45	53	84.9057
RS259	SURFIN 4.1, pseudogene	PF3D7_0402200	2-536	SURFIN	19	53	35.8491
RS26	STEVOR	PF3D7_0201300	23-178	STEVOR	21	53	39.6226
RS260	SURFIN 1.3	PF3D7_0115000	1354-1925	SURFIN	41	53	77.3585
RS261	SURFIN 1.3	PF3D7_0115000	853-1353	SURFIN	30	53	56.6038
RS262	SURFIN 1.3	PF3D7_0115000	351-852	SURFIN	47	53	88.6792
RS263	SURFIN 1.2, pseudogene	PF3D7_0113600	1271-1893	SURFIN	44	53	83.0189
RS264	SURFIN 1.2, pseudogene	PF3D7_0113600	636-1270	SURFIN	51	53	96.2264
RS265	SURFIN 1.2, pseudogene	PF3D7_0113600	2-635	SURFIN	47	53	88.6792
RS266	SURFIN 1.1	PF3D7_0113100	936-1555	SURFIN	50	53	94.3396
RS267	SURFIN 1.1	PF3D7_0113100	331-935	SURFIN	46	53	86.7925
RS268	SURFIN 4.2	PF3D7_0424400	765-1194	SURFIN	43	53	81.1321
RS269	SURFIN 1.2, pseudogene	PF3D7_0113600	878-1270	SURFIN	43	53	81.1321
RS27	STEVOR	PF3D7_0201300	202-265	STEVOR	18	53	33.9623
RS28	STEVOR	PF3D7_0221400	27-229	STEVOR	31	53	58.4906
RS29	RIFIN	PF3D7_0222500	28-273	RIFIN	36	53	67.9245
RS3	RIFIN	PF3D7_0100600	26-316	RIFIN	33	53	62.2642
RS30	RIFIN	PF3D7_0222600	19-325	RIFIN	42	53	79.2453
RS31	RIFIN	PF3D7_0222700	26-305	RIFIN	30	53	56.6038
RS32	STEVOR	PF3D7_0222800	23-174	STEVOR	27	53	50.9434
RS33	STEVOR	PF3D7_0222800	198-264	STEVOR	19	53	35.8491
RS34	RIFIN	PF3D7_0223100	28-141	RIFIN	28	53	52.8302
RS35	RIFIN	PF3D7_0223100	165-287	RIFIN	25	53	47.1698
RS36	RIFIN	PF3D7_0223200	28-302	RIFIN	26	53	49.0566
RS37	RIFIN	PF3D7_0223400	19-284	RIFIN	24	53	45.283
RS38	RIFIN	PF3D7_0300200	19-283	RIFIN	23	53	43.3962
RS39	STEVOR	PF3D7_0300400	23-177	STEVOR	22	53	41.5094
RS4	RIFIN	PF3D7_0100800	19-301	RIFIN	31	53	58.4906
RS40	STEVOR	PF3D7_0300400	198-256	STEVOR	24	53	45.283
RS41	RIFIN	PF3D7_0300500	26-316	RIFIN	27	53	50.9434
RS42	RIFIN	PF3D7_0300700	25-325	RIFIN	35	53	66.0377
RS43	RIFIN	PF3D7_0300800	23-280	RIFIN	36	53	67.9245
RS44	RIFIN	PF3D7_0324400	25-158	RIFIN	31	53	58.4906
RS45	RIFIN	PF3D7_0324400	182-306	RIFIN	41	53	77.3585
RS46	RIFIN	PF3D7_0324500	27-122	RIFIN	22	53	41.5094
RS47	RIFIN	PF3D7_0324500	146-274	RIFIN	41	53	77.3585
RS48	STEVOR	PF3D7_0324600	21-174	STEVOR	24	53	45.283
RS49	STEVOR	PF3D7_0324600	198-261	STEVOR	29	53	54.717
RS5	RIFIN	PF3D7_0100900	23-307	RIFIN	36	53	67.9245
RS50	RIFIN	PF3D7_0324800	24-328	RIFIN	25	53	47.1698
RS51	RIFIN	PF3D7_0400300	19-327	RIFIN	22	53	41.5094
RS52	RIFIN	PF3D7_0400500	19-339	RIFIN	22	53	41.5094
RS53	RIFIN	PF3D7_0400700	19-337	RIFIN	32	53	60.3774
RS54	STEVOR	PF3D7_0400800	23-174	STEVOR	23	53	43.3962
RS55	STEVOR	PF3D7_0400800	198-249	STEVOR	21	53	39.6226
RS56	RIFIN	PF3D7_0400900	19-286	RIFIN	27	53	50.9434
RS57	RIFIN	PF3D7_0401000	22-266	RIFIN	34	53	64.1509
RS58	RIFIN	PF3D7_0401200	19-332	RIFIN	35	53	66.0377
RS59	RIFIN	PF3D7_0401300	19-332	RIFIN	26	53	49.0566
RS6	RIFIN	PF3D7_0101000	28-315	RIFIN	33	53	62.2642
RS60	RIFIN	PF3D7_0401400	24-286	RIFIN	27	53	50.9434
RS61	RIFIN	PF3D7_0401600	25-253	RIFIN	23	53	43.3962
RS62	STEVOR	PF3D7_0402600	21-261	STEVOR	19	53	35.8491
RS63	RIFIN	PF3D7_0413200	24-333	RIFIN	22	53	41.5094
RS64	RIFIN	PF3D7_0413300	26-303	RIFIN	19	53	35.8491
RS65	RIFIN	PF3D7_0421200	27-303	RIFIN	17	53	32.0755
RS66	STEVOR	PF3D7_0425500	21-263	STEVOR	16	53	30.1887
RS67	RIFIN	PF3D7_0425700	19-281	RIFIN	26	53	49.0566
RS68	RIFIN	PF3D7_0425900	19-281	RIFIN	22	53	41.5094
RS69	RIFIN	PF3D7_0500400	19-331	RIFIN	16	53	30.1887
RS7	RIFIN	PF3D7_0101600	19-326	RIFIN	34	53	64.1509
RS70	RIFIN	PF3D7_0500500	24-266	RIFIN	24	53	45.283
RS71	RIFIN	PF3D7_0532900	25-125	RIFIN	26	53	49.0566
RS72	RIFIN	PF3D7_0532900	149-275	RIFIN	31	53	58.4906
RS73	RIFIN	PF3D7_0600300	19-328	RIFIN	33	53	62.2642
RS74	RIFIN	PF3D7_0600500	23-328	RIFIN	30	53	56.6038
RS75	RIFIN	PF3D7_0600700	19-306	RIFIN	27	53	50.9434
RS76	STEVOR	PF3D7_0617600	23-177	STEVOR	20	53	37.7358
RS77	STEVOR	PF3D7_0617600	201-262	STEVOR	19	53	35.8491
RS78	RIFIN	PF3D7_0617700	26-288	RIFIN	23	53	43.3962
RS79	RIFIN	PF3D7_0631800	23-300	RIFIN	27	53	50.9434
RS8	STEVOR	PF3D7_0101800	21-174	STEVOR	32	53	60.3774
RS80	STEVOR	PF3D7_0631900	23-174	STEVOR	24	53	45.283
RS81	STEVOR	PF3D7_0631900	198-263	STEVOR	23	53	43.3962
RS82	RIFIN	PF3D7_0632000	22-327	RIFIN	27	53	50.9434
RS83	RIFIN	PF3D7_0632100	19-280	RIFIN	26	53	49.0566
RS84	RIFIN	PF3D7_0632200	19-144	RIFIN	15	53	28.3019
RS85	RIFIN	PF3D7_0632200	168-334	RIFIN	20	53	37.7358
RS86	RIFIN	PF3D7_0632300	26-316	RIFIN	31	53	58.4906
RS87	RIFIN	PF3D7_0632400	19-334	RIFIN	34	53	64.1509
RS88	RIFIN	PF3D7_0632700	19-333	RIFIN	24	53	45.283
RS89	RIFIN	PF3D7_0700200	23-280	RIFIN	27	53	50.9434
RS9	RIFIN	PF3D7_0101900	26-300	RIFIN	34	53	64.1509
RS90	RIFIN	PF3D7_0700300	22-135	RIFIN	25	53	47.1698
RS91	RIFIN	PF3D7_0700300	159-273	RIFIN	21	53	39.6226
RS92	STEVOR	PF3D7_0700400	24-174	STEVOR	20	53	37.7358
RS93	STEVOR	PF3D7_0700400	198-260	STEVOR	18	53	33.9623
RS94	RIFIN	PF3D7_0700500	25-314	RIFIN	18	53	33.9623
RS95	RIFIN	PF3D7_0701100	19-286	RIFIN	23	53	43.3962
RS96	RIFIN	PF3D7_0701800	23-288	RIFIN	22	53	41.5094
RS97	RIFIN	PF3D7_0713000	24-303	RIFIN	20	53	37.7358
RS98	STEVOR	PF3D7_0732000	24-174	STEVOR	16	53	30.1887
RS99	STEVOR	PF3D7_0732000	198-256	STEVOR	20	53	37.7358
WE1	conserved Plasmodium protein, unknown function	PF3D7_1310200	26-109	BSP	37	53	69.8113
WE10	rhoptry neck protein 12	PF3D7_1017100	26-310	BSP	39	53	73.5849
WE11	p1/s1 nuclease, putative	PF3D7_1412000	22-320	BSP	35	53	66.0377
WE12	apical merozoite protein	PF3D7_0419700	325	ESP	26	53	49.0566
WE13	6-cysteine protein P12	PF3D7_0612700	347	ESP	1	53	1.88679
WE14	merozoite surface protein 3	PF3D7_1035400	27-354	BSP	47	53	88.6792
WE15	6-cysteine protein	PF3D7_0508000	22-327	BSP	39	53	73.5849
WE16	merozoite surface protein 7	PF3D7_1335100	24-351	BSP	42	53	79.2453
WE17	thrombospondin-related apical membrane protein	PF3D7_1218000	26-309	BSP	31	53	58.4906
WE18	merozoite surface protein 6	PF3D7_1035500	23-371	BSP	26	53	49.0566
WE19	shewanella-like protein phosphatase 1, putative	PF3D7_1469200	25-358	BSP	27	53	50.9434
WE20	cysteine-rich protective antigen	PF3D7_0423800	27-362	BSP	36	53	67.9245
WE21	MSP7-like protein	PF3D7_1335000	23-380	BSP	43	53	81.1321
WE22	6-cysteine protein P41	PF3D7_0404900	21-378	BSP	28	53	52.8302
WE23	6-cysteine protein P12p	PF3D7_0612800	21-352	BSP	35	53	66.0377
WE24	merozoite surface protein 11	PF3D7_1036000	405	ESP	40	53	75.4717
WE25	parasitophorous vacuolar protein 1	PF3D7_1129100	452	ESP	32	53	60.3774
WE27	StAR-related lipid transfer protein	PF3D7_0104200	25-424	BSP	49	53	92.4528
WE28	magnesium transporter NIPA, putative	PF3D7_0522600	37-483	BSP	34	53	64.1509
WE29	merozoite TRAP-like protein	PF3D7_1028700	1-432	BSP	28	53	52.8302
WE3	merozoite surface protein 2	PF3D7_0206800	26-249	BSP	36	53	67.9245
WE31	merozoite surface protein 10 (native codon)	PF3D7_0620400	29-506	BSP	47	53	88.6792
WE33	reticulocyte binding protein homologue 5	PF3D7_0424100	26-526	BSP	27	53	50.9434
WE34	probable protein, unknown function	PF3D7_1035100	27-561	BSP	45	53	84.9057
WE35	merozoites-associated armadillo repeats protein	PF3D7_1035900	23-566	BSP	28	53	52.8302
WE36	plasmepsin X	PF3D7_0808200	36-573	BSP	33	53	62.2642
WE37	merozoite surface protein 8	PF3D7_0502400	27-573	BSP	44	53	83.0189
WE38	conserved protein, unknown function	PF3D7_0909600	22-604	BSP	30	53	56.6038
WE39	conserved Plasmodium protein, unknown function	PF3D7_1136200	679	ESP	20	53	37.7358
WE4	secreted protein with altered thrombospondin repeat domain	PF3D7_0212600	23-250	BSP	35	53	66.0377
WE40	probable protein, unknown function	PF3D7_1035800	712	ESP	46	53	86.7925
WE41	apical membrane antigen 1	PF3D7_1133400	26-546	BSP	36	53	67.9245
WE42	apical sushi protein	PF3D7_0405900	22-711	BSP	34	53	64.1509
WE43	GPI-anchored micronemal antigen	PF3D7_0828800	25-714	BSP	42	53	79.2453
WE44	rhomboid protease ROM4	PF3D7_0506900	17-759	BSP	25	53	47.1698
WE45	merozoite surface protein 9	PF3D7_1228600	25-743	BSP	30	53	56.6038
WE46	duffy binding-like merozoite surface protein 2	PF3D7_1036300	30-762	BSP	26	53	49.0566
WE47	6-cysteine protein P92	PF3D7_1364100	28-772	BSP	23	53	43.3962
WE48	rhoptry-associated membrane antigen	PF3D7_0707300	18-786	BSP	46	53	86.7925
WE49	duffy binding-like merozoite surface protein	PF3D7_1035700	26-697	BSP	46	53	86.7925
WE5	rhoptry associated adhesin	PF3D7_1012200	22-267	BSP	35	53	66.0377
WE50.1	glutamate-rich protein GLURP	PF3D7_1035300	34-459	BSP	31	53	58.4906
WE51	merozoite surface protein	PF3D7_1035600	424	ESP	37	53	69.8113
WE52	conserved Plasmodium protein, unknown function	PF3D7_1036500	555	ESP	46	53	86.7925
WE53	EGF-like membrane protein, putative	PF3D7_0623300	236	ESP	45	53	84.9057
WE54	conserved Plasmodium protein, unknown function	PF3D7_0502500	594	ESP	31	53	58.4906
WE55	conserved Plasmodium protein, unknown function	PF3D7_1105300	730	ESP	20	53	37.7358
WE56.3	rhoptry-associated leucine zipper-like protein 1	PF3D7_0722200	749	ESP	29	53	54.717
WE57	conserved Plasmodium protein, unknown function	PF3D7_0514200	867	ESP	19	53	35.8491
WE58.1	high molecular weight rhoptry protein 3	PF3D7_0905400	897	ESP	26	53	49.0566
WE58.2	high molecular weight rhoptry protein 3	PF3D7_0905400	897	ESP	16	53	30.1887
WE59	subtilisin-like ookinete protein SOPT	PF3D7_0507300	893	ESP	40	53	75.4717
WE6	MSP7-like protein	PF3D7_1334800	23-281	BSP	31	53	58.4906
WE60	rhomboid protease ROM1	PF3D7_0410700	276	ESP	50	53	94.3396
WE63	translocon component PTEX150	PF3D7_1436300	993	ESP	41	53	77.3585
WE64	6-cysteine protein	PF3D7_0317100	969	ESP	24	53	45.283
WE65	serine repeat antigen 5	PF3D7_0207600	997	BSP	28	53	52.8302
WE66	rhoptry neck protein 6	PF3D7_0214900	950	BSP	53	53	100
WE67	surface protein P113	PF3D7_1420700	969	BSP	31	53	58.4906
WE68	surface-related antigen SRA	PF3D7_1431400	990	BSP	25	53	47.1698
WE69	CSC1-like protein, putative	PF3D7_1250200	1039	BSP	27	53	50.9434
WE7	VFT protein	PF3D7_0606800	24-299	BSP	36	53	67.9245
WE70	Rh5 interacting protein	PF3D7_0323400	1086	BSP	23	53	43.3962
WE71	EF-hand calcium-binding domain-containing protein, putative	PF3D7_1463900	1071	BSP	26	53	49.0566
WE72	erythrocyte binding antigen-140	PF3D7_1301600	1210	BSP	16	53	30.1887
WE73.1	AAA family ATPase, CDC48 subfamily	PF3D7_0711000	1229	BSP	33	53	62.2642
WE74.1	conserved protein, unknown function	PF3D7_0811600	1210	BSP	45	53	84.9057
WE74.2	conserved protein, unknown function	PF3D7_0811600	1210	BSP	27	53	50.9434
WE75.1	golgi protein 1	PF3D7_1320000	1258	BSP	28	53	52.8302
WE75.2	golgi protein 1	PF3D7_1320000	1258	BSP	30	53	56.6038
WE76.1	rhoptry protein RHOP148	PF3D7_1366400	1262	BSP	31	53	58.4906
WE76.2	rhoptry protein RHOP148	PF3D7_1366400	1262	BSP	28	53	52.8302
WE77	parasite-infected erythrocyte surface protein	PF3D7_0310400	1294	BSP	23	53	43.3962
WE78.1	subtilisin-like protease 2	PF3D7_1136900	1341	BSP	17	53	32.0755
WE78.2	subtilisin-like protease 2	PF3D7_1136900	1341	BSP	17	53	32.0755
WE79.1	cytoadherence linked asexual protein 9	PF3D7_0935800	1340	BSP	16	53	30.1887
WE79.2	cytoadherence linked asexual protein 9	PF3D7_0935800	1340	BSP	14	53	26.4151
WE8	shewanella-like protein phosphatase 2	PF3D7_1206000	24-304	BSP	25	53	47.1698
WE80.1	high molecular weight rhoptry protein 2	PF3D7_0929400	1378	BSP	23	53	43.3962
WE80.2	high molecular weight rhoptry protein 2	PF3D7_0929400	1378	BSP	32	53	60.3774
WE81.1	cytoadherence linked asexual protein 8	PF3D7_0831600	1394	BSP	35	53	66.0377
WE81.2	cytoadherence linked asexual protein 8	PF3D7_0831600	1394	BSP	30	53	56.6038
WE83.1	cytoadherence linked asexual protein 3.1	PF3D7_0302500	1417	BSP	33	53	62.2642
WE83.2	cytoadherence linked asexual protein 3.1	PF3D7_0302500	1417	BSP	22	53	41.5094
WE84.1	cytoadherence linked asexual protein 2	PF3D7_0220800	1440	BSP	47	53	88.6792
WE84.2	cytoadherence linked asexual protein 2	PF3D7_0220800	1440	BSP	41	53	77.3585
WE85	merozoite surface protein MSA180, putative	PF3D7_1014100	1455	BSP	33	53	62.2642
WE85.1	merozoite surface protein MSA180, putative	PF3D7_1014100	1455	BSP	39	53	73.5849
WE86.1	erythrocyte binding antigen-175	PF3D7_0731500	1502	BSP	31	53	58.4906
WE86.2	erythrocyte binding antigen-175	PF3D7_0731500	1502	BSP	38	53	71.6981
WE87.1	liver stage antigen 3	PF3D7_0220000	1558	BSP	41	53	77.3585
WE87.2	liver stage antigen 3	PF3D7_0220000	1558	BSP	31	53	58.4906
WE88	erythrocyte binding antigen-181	PF3D7_0102500	1567	BSP	26	53	49.0566
WE89	reticulocyte binding protein homologue 4	PF3D7_0424200	1716	BSP	42	53	79.2453
WE9	conserved protein, unknown function	PF3D7_1434400	28-282	BSP	29	53	54.717
WE90.1	rhoptry neck protein 2	PF3D7_1452000	2189	BSP	16	53	30.1887
WE90.2	rhoptry neck protein 2	PF3D7_1452000	2189	BSP	2	53	3.77358
WE91.1	conserved Plasmodium protein, unknown function	PF3D7_0715200	2206	BSP	32	53	60.3774
WE91.2	conserved Plasmodium protein, unknown function	PF3D7_0715200	2206	BSP	31	53	58.4906
WE92.1	rhoptry neck protein 3	PF3D7_1252100	2215	BSP	37	53	69.8113
WE92.2	rhoptry neck protein 3	PF3D7_1252100	2215	BSP	23	53	43.3962
WE92.3	rhoptry neck protein 3	PF3D7_1252100	2215	BSP	28	53	52.8302
WE93.1	Sel1 repeat-containing protein, putative	PF3D7_0204100	2295	BSP	23	53	43.3962
WE93.2	Sel1 repeat-containing protein, putative	PF3D7_0204100	2295	BSP	18	53	33.9623
WE94.1	conserved Plasmodium protein, unknown function	PF3D7_0419400	2472	BSP	35	53	66.0377
WE94.2	conserved Plasmodium protein, unknown function	PF3D7_0419400	2472	BSP	37	53	69.8113
WE98.1	rhoptry neck protein 4	PF3D7_1116000	1201	BSP	19	53	35.8491
WE98.2	serine esterase, putative	PF3D7_1116100	1830	BSP	23	53	43.3962

## Sheet: Table S2
TABLE S2 | Total significant antigens by differential antibody response between primigravida and multigravida (2&3)
fold.change	raw_pvalues	Protein_ID
0.308712	0.00344045	PF3D7_0533100_DBL5	Elevated in Primigravida
0.169889	0.00930188	PF3D7_0800200_CIDR?2	Elevated in Primigravida
0.381911	0.0162935	PF3D7_1017100	Elevated in Primigravida
-0.363137	0.0198637	PF3D7_1301800.3	Elevated in Multigravida
0.157308	0.0214054	PF3D7_1041300_DBLÎ±0.9	Elevated in Primigravida
0.207385	0.022468	PF3D7_0833500_DBLÎ±0.17	Elevated in Primigravida
0.23889	0.0250117	PF3D7_1431400	Elevated in Primigravida
-0.407814	0.0287227	PF3D7_0424400	Elevated in Multigravida
0.161401	0.0341861	PF3D7_0937800_DBLÎ±0.1	Elevated in Primigravida
0.159134	0.0368116	PF3D7_0935800.1	Elevated in Primigravida
0.212586	0.0372332	PF3D7_0808200	Elevated in Primigravida
0.115194	0.0396272	PF3D7_0900100_DBLÎ±0.16	Elevated in Primigravida
-0.365208	0.0451384	PF3D7_1252100	Elevated in Multigravida
0.173653	0.0468797	PF3D7_0223200	Elevated in Primigravida
0.235018	0.0487747	PF3D7_0600200_DBLe12	Elevated in Primigravida
0.272711	0.0491081	PF3D7_1041300_CIDRÎ±2.7	Elevated in Primigravida
